# Supplementary material for: Trends in SARS-CoV-2 Cycle Threshold Values in Bosnia and Herzegovina—A Retrospective Study
Source: Microorganisms. 2024 Aug 4;12(8):1585. doi: 10.3390/microorganisms12081585 (PMC11356242; doi:10.3390/microorganisms12081585)
Supplement: Supplementary file 1 [file microorganisms-12-01585-s001.zip]

Archive with 1 entries (1 files):
- microorganisms-3117070-supplementary.pdf
